# Supplementary material for: Humoral and cellular immune response to second and third severe acute respiratory syndrome coronavirus 2 mRNA vaccine in patients with plasma cell dyscrasia
Source: Cancer Med. 2023 Apr 26;12(12):13135–44. doi: 10.1002/cam4.5996 (PMC10315730; doi:10.1002/cam4.5996)
Supplement: Supplementary file 1 — Data S1. [file CAM4-12-13135-s001.zip]

Archive with 13 entries (13 files):
- CAM4_5996_Fig_S1 afterR.docx
- CAM4_5996_Fig_S2 for revise.docx
- CAM4_5996_Fig_S3_r_clean copy.docx
- CAM4_5996_Fig_S4_r_clean copy.docx
- CAM4_5996_Fig_S5_r_clean copy.docx
- CAM4_5996_Fig_S6r_clean copy.docx
- CAM4_5996_Fig_S7_r_clean copy.docx
- CAM4_5996_Fig_S8 for revise.docx
- CAM4_5996_Supplemantal_methods_clean copy.docx
- CAM4_5996_Table S2_for_revise0130.docx
- CAM4_5996_Table S3 for revise.docx
- CAM4_5996_Table_S1_clean copy.docx
- CAM4_5996_Table_S4_clean copy.docx
